# Supplementary material for: Ranking and clustering G20 healthcare systems: a framework for U.S. reform
Source: Front Public Health. 2026 Apr 10;14:1810123. doi: 10.3389/fpubh.2026.1810123 (PMC13106346; doi:10.3389/fpubh.2026.1810123)
Supplement: Supplementary file 1 [file Table_1.XLSX]

## Sheet: Лист 1 - Tаблица 1
Сriteria	Argentina	Australia	Brazil	Canada	China	France	Germany	India	Indonesia	Italy	Japan	Mexico	Poland	Republic of Korea	Russia	Saudi Arabia	Republic of South Africa	Turkey	UK	USA
Medical doctors (per 10 000 population)	51.06 (1,588)	40.86 (0,797)	23.57 (-0,542)	28.19 (-0,184)	31.12 (0.043)	32.81 (0.174)	45.34 (1.145)	7.23 (-1.809)	5.24 (-1.963)	41.91 (0.879)	26.49 (-0.316)	25.88 (-0.363)	40.31 (0.755)	26.1 (-0.346)	51.11 (1.592)	34.06 (0.270)	7.94 (-1.754)	22.36 (-0.636)	33.01 (0.189)	36.81 (0.484)
Nursing and midwifery personnel (per 10 000 population)	47.49 (-0.753)	134.5 (1.636)	55.02 (-0.546)	112.57 (1.034)	36.66 (-1.050)	94.22 (0.530)	122.49 (1.307)	17.2 (-1.585)	32.4 (-1.167)	67.55 (-0.202)	129.78 (1.507)	30.28 (-1.226)	63.25 (-0.320)	90.86 (0.438)	70.39 (-0.124)	65.57 (-0.257)	63.93 (-0.302)	34.83 (-1.101)	95.49 (0.565)	133.76 (1.616)
Hospital beds (per 10 000 population)	33.4 (-0.339)	38.4 (-0.188)	24.6 (-0.604)	25.6 (-0.574)	50 (0.162)	60 (0.463)	78 (1.005)	16 (-0.863)	13.6 (-0.935)	31.8 (-0.387)	127.2 (2.488)	10.2 (-1.038)	61.1 (0.496)	127.5 (2.497)	70.3 (0.773)	21.5 (-0.697)	22.8 (-0.658)	29.9 (-0.444)	23.5 (-0.637)	27.4 (-0.519)
Births by caesarean section (%)	29.1 (0.195)	33.3 (-0.191)	55.5 (-2.229)	27.9 (0.305)	34.9 (-0.337)	19.6 (1.068)	30.5 (0.067)	17.2 (1.288)	12.3 (1.738)	35 (-0.347)	19.7 (1.058)	40.7 (-0.870)	35.6 (-0.402)	39.1 (-0.723)	13 (1.674)	30.2 (0.094)	28.8 (0.223)	48.1 (-1.550)	42 (-0.989)	32 (-0.071)
Life expectancy at birth (years)- males	71.6 (-0.314)	81.3 (1.226)	69 (-0.727)	79.4 (0.924)	75 (0.226)	79.1 (0.877)	78.1 (0.718)	65.8 (-1.236)	66.4 (-1.140)	80 (1.020)	81.7 (1.290)	67.2 (-1.013)	71.6 (-0.314)	80.7 (1.131)	65.6 (-1.267)	75.7 (0.337)	58.9 (-2.331)	72.5 (-0.172)	78.3 (0.750)	73.7 (0.019)
Life expectancy at birth (years)- females	77.6 (-0.203)	84.9 (1.006)	75.8 (-0.501)	83.8 (0.824)	80.5 (0.277)	84.7 (0.973)	82.9 (0.675)	69 (-1.627)	70.2 (-1.429)	84.3 (0.907)	87.2 (1.387)	74.7 (-0.683)	79.4 (0.095)	86.7 (1.304)	74.3 (-0.750)	77.4 (-0.236)	64 (-2.456)	78.1 (-0.120)	81.9 (0.509)	79.1 (0.046)
Life expectancy at birth (years)- both sexes	74.6 (-0.259)	83.1 (1.128)	72.4 (-0.618)	81.6 (0.883)	77.6 (0.231)	81.9 (0.932)	80.5 (0.704)	67.3 (-1.450)	68.3 (-1.286)	82.2 (0.981)	84.5 (1.357)	70.8 (-0.879)	75.4 (-0.128)	83.8 (1.242)	70 (-1.009)	76.4 (0.035)	61.5 (-2.396)	75.3 (-0.144)	80.1 (0.639)	76.4 (0.035)
Life expectancy at age 60 (years) - males	17.2 (-0.633)	24.5 (1.473)	17.6 (-0.518)	23.3 (1.127)	19.4 (0.001)	22.7 (0.954)	21.4 (0.579)	14.8 (-1.326)	14.2 (-1.499)	22.6 (0.925)	24.3 (1.415)	16.8 (-0.749)	17.2 (-0.633)	23.6 (1.213)	14.2 (-1.499)	19.7 (0.088)	14.4 (-1.441)	17.4 (-0.576)	22 (0.752)	20.6 (0.348)
Life expectancy at age 60 (years)- females	21.7 (-0.254)	26.9 (1.108)	21.1 (-0.411)	26.2 (0.925)	23.1 (0.113)	26.8 (1.082)	24.9 (0.584)	16.5 (-1.616)	16.5 (-1.616)	26 (0.872)	28.8 (1.606)	20.2 (-0.647)	22.1 (-0.149)	28.4 (1.501)	19 (-0.961)	20.5 (-0.568)	15.8 (-1.800)	21.1 (-0.411)	24.4 (0.453)	23.4 (0.191)
Life expectancy at age 60 (years) - both sexes	19.6 (-0.421)	25.7 (1.280)	19.4 (-0.477)	24.8 (1.029)	21.2 (0.025)	24.9 (1.057)	23.2 (0.583)	15.6 (-1.537)	15.4 (-1.593)	24.4 (0.918)	26.6 (1.531)	18.5 (-0.728)	19.8 (-0.365)	26.2 (1.420)	17 (-1.146)	20.1 (-0.282)	15.3 (-1.620)	19.3 (-0.505)	23.2 (0.583)	22 (0.248)
Healthy life expectancy (HALE) at birth (years) - males	63.4 (-0.226)	70.1 (1.053)	60.3 (-0.818)	68.9 (0.824)	67.2 (0.499)	69.1 (0.862)	68.4 (0.728)	58 (-1.257)	59.9 (-0.894)	70 (1.034)	71.9 (1.397)	59.5 (-0.971)	63.1 (-0.284)	70.7 (1.167)	58.2 (-1.219)	65.8 (0.232)	51.7 (-2.460)	64.5 (-0.016)	68.2 (0.690)	62.8 (-0.341)
Healthy life expectancy (HALE) at birth (years) - females	66.2 (-0.115)	71.1 (0.847)	63.4 (-0.664)	70.6 (0.749)	70.1 (0.650)	71 (0.827)	69.4 (0.513)	58.3 (-1.665)	61.5 (-1.037)	71.1 (0.847)	74.8 (1.573)	63.5 (-0.645)	68.1 (0.258)	74.1 (1.435)	63.6 (-0.625)	65.1 (-0.331)	53.8 (-2.548)	65.9 (-0.174)	69 (0.435)	65.1 (-0.331)
Healthy life expectancy (HALE) at birth (years) - both sexes	64.8 (-0.173)	70.6 (0.956)	61.8 (-0.758)	69.8 (0.801)	68.6 (0.567)	70.1 (0.859)	68.9 (0.625)	58.1 (-1.479)	60.7 (-0.972)	70.6 (0.956)	73.4 (1.502)	61.4 (-0.836)	65.5 (-0.037)	72.5 (1.327)	60.9 (-0.933)	65.6 (-0.018)	52.8 (-2.511)	65.2 (-0.095)	68.6 (0.567)	63.9 (-0.349)
Healthy life expectancy (HALE) at age 60 (years)- males	13.5 (-0.487)	18.4 (1.393)	13.3 (-0.564)	17.6 (1.086)	15.2 (0.165)	17.4 (1.009)	16.4 (0.626)	11.2 (-1.370)	11.2 (-1.370)	17.3 (0.971)	18.7 (1.508)	12.8 (-0.756)	13 (-0.679)	17.9 (1.201)	10.8 (-1.524)	14.6 (-0.065)	10.9 (-1.485)	13.5 (-0.487)	16.9 (0.817)	14.8 (0.012)
Healthy life expectancy (HALE) at age 60 (years) - females	16.4 (-0.121)	19.8 (1.052)	15.4 (-0.465)	19.3 (0.879)	17.2 (0.155)	19.8 (1.052)	18.3 (0.534)	11.9 (-1.672)	12.5 (-1.465)	19.3 (0.879)	21.9 (1.776)	14.9 (-0.638)	16.4 (-0.121)	21.1 (1.500)	14.1 (-0.914)	14.9 (-0.638)	11.5 (-1.810)	15.6 (-0.397)	18.2 (0.500)	16.5 (-0.086)
Healthy life expectancy (HALE) at age 60 (years) - both sexes	15 (-0.297)	19.1 (1.215)	14.4 (-0.518)	18.5 (0.994)	16.2 (0.146)	18.6 (1.031)	17.3 (0.551)	11.5 (-1.587)	11.9 (-1.440)	18.4 (0.957)	20.4 (1.694)	13.9 (-0.702)	14.8 (-0.371)	19.6 (1.399)	12.7 (-1.145)	14.7 (-0.407)	11.3 (-1.661)	14.6 (-0.444)	17.5 (0.625)	15.7 (-0.039)
Infant mortality rate (between birth and 11 months per 1000 live births) - males	9.1 (-0.077)	3.4 (0.651)	13.9 (-0.690)	4.7 (0.485)	5 (0.447)	3.6 (0.626)	3.2 (0.677)	25.8 (-2.209)	20.1 (-1.481)	2.4 (0.779)	1.8 (0.856)	12.1 (-0.460)	4.1 (0.562)	2.6 (0.753)	4.2 (0.549)	5.6 (0.370)	29.8 (-2.720)	8.9 (-0.051)	3.9 (0.587)	5.8 (0.345)
Infant mortality rate (between birth and 11 months per 1000 live births) - females	7.6 (-0.040)	3 (0.619)	11.1 (-0.542)	4 (0.476)	4.5 (0.404)	3 (0.619)	2.8 (0.648)	25.3 (-2.577)	16.1 (-1.258)	2.1 (0.748)	1.6 (0.820)	9.9 (-0.370)	3.4 (0.562)	2.1 (0.748)	3.4 (0.562)	5.3 (0.290)	25.5 (-2.606)	7.6 (-0.040)	3.2 (0.591)	4.9 (0.347)
Infant mortality rate (between birth and 11 months per 1000 live births) - both sexes	8.4 (-0.064)	3.2 (0.639)	12.5 (-0.619)	4.3 (0.491)	4.8 (0.423)	3.3 (0.626)	3 (0.666)	25.5 (-2.378)	18.1 (-1.377)	2.2 (0.775)	1.7 (0.842)	11 (-0.416)	3.8 (0.558)	2.4 (0.748)	3.8 (0.558)	5.5 (0.328)	27.7 (-2.676)	8.3 (0.051)	3.6 (0.585)	5.4 (0.342)
Adult mortality rate (probability of dying between 15 and 60 years per 1000 population) - males	160 (0.019)	73 (0.931)	226 (-0.672)	93 (0.722)	118 (0.460)	94 (0.711)	89 (0.763)	252 (-0.945)	226 (-0.672)	69 (0.973)	64 (1.025)	272 (-1.154)	182 (-0.211)	72 (0.942)	304 (-1.490)	96 (0.690)	432 (-2.831)	140 (0.229)	97 (0.680)	178 (-0.169)
Adult mortality rate (probability of dying between 15 and 60 years per 1000 population) - females	100 (-0.080)	42 (0.786)	124 (-0.438)	51 (0.652)	56 (0.577)	46 (0.726)	48 (0.696)	183 (-1.319)	170 (-1.125)	39 (0.831)	34 (0.905)	141 (-0.692)	71 (0.353)	34 (0.905)	138 (-0.647)	75 (0.293)	312 (-3.244)	67 (0.413)	60 (0.517)	102 (-0.110)
Adult mortality rate (probability of dying between 15 and 60 years per 1000 population) - both sexes	130 (0.014)	58 (0.887)	176 (-0.589)	72 (0.712)	88 (0.512)	70 (0.737)	69 (0.750)	219 (-1.127)	199 (-0.877)	54 (0.937)	50 (0.987)	206 (-0.965)	128 (0.011)	54 (0.937)	221 (-1.152)	88 (0.512)	371 (-3.029)	105 (0.299)	78 (0.637)	142 (-0.164)
Maternal mortality ratio (per 100 000 live births)	45 (-0.188)	3 (0.715)	72 (-0.769)	11 (0.543)	23 (0.285)	8 (0.608)	4 (0.608)	103 (-1.436)	173 (-2.942)	5 (0.672)	4 (0.694)	59 (-0.489)	2 (0.737)	8 (0.608)	14 (0.479)	16 (0.436)	127 (-1.952)	17 (0.414)	10 (0.565)	21 (0.328)
Mortality rate for 5-14 year-olds (probability of dying per 1000 children aged 5-14 years)	1.5 (0.005)	0.7 (0.735)	1.9 (-0.361)	0.8 (0.644)	1.3 (0.187)	0.6 (0.826)	0.7 (0.735)	3.3 (-1.639)	3.7 (-2.004)	0.6 (0.826)	0.6 (0.826)	2.2 (-0.635)	1 (0.461)	0.6 (0.826)	1.4 (0.096)	1.3 (0.187)	4.5 (-2.735)	1.6 (0.087)	0.6 (0.826)	1.2 (0.278)
Diphtheria - number of reported cases	0 (0.295)	12 (0.281)	4 (0.290)	2 (0.293)	0 (0.295)	39 (0.249)	135 (0.136)	3850 (-4.227)	956 (-0.828)	2 (0.293)	0 (0.295)	0 (0.295)	0 (0.295)	0 (0.295)	0 (0.295)	2 (0.293)	17 (0.275)	0 (0.295)	2 (0.293)	0 (0.295)
Diphtheria tetanus toxoid and pertussis (DTP3) immunization coverage among 1-year-olds (%)	66 (-3.270)	94 (0.335)	90 (-0.180)	92 (0.077)	97 (0.721)	96 (0.592)	91 (-0.051)	91 (-0.051)	83 (-1.081)	95 (0.463)	98 (0.850)	85 (-0.824)	94 (0.335)	98 (0.850)	97 (0.721)	97 (0.721)	79 (-1.596)	99 (0.978)	92 (0.077)	94 (0.335)
Leprosy - New cases detection rate per 1 000 000 population	2.927 (0.314)	0.265 (0.406)	105.225 (-3.237)	0.077 (0.413)	0.221 (0.408)	0.093 (0.412)	0.012 (0.415)	75.493 (-2.205)	51.799 (-1.383)	0 (0.415)	0.032 (0.414)	0.942 (0.383)	0 (0.415)	0.058 (0.413)	0.007 (0.415)	0.704 (0.391)	0.281 (0.405)	0.023 (0.414)	0.044 (0.414)	1.085 (0.378)
Measles - number of reported cases	0 (0.347)	26 (0.345)	0 (0.347)	12 (0.346)	621 (0.305)	117 (0.339)	79 (0.342)	65150 (-4.128)	18063 (-0.894)	15 (0.346)	6 (0.347)	0 (0.347)	27 (0.345)	7 (0.347)	13083 (-0.552)	2254 (0.192)	1033 (0.276)	103 (0.340)	493 (0.313)	14 (0.346)
Mumps - number of reported cases	6177 (0.062)	40 (0.337)	3387 (0.187)	52 (0.336)	104016 (-4.323)	7998 (-0.020)	329 (0.324)	195 (0.330)	6128 (0.064)	587 (0.312)	7324 (0.010)	2329 (0.234)	922 (0.297)	7737 (-0.008)	1375 (0.277)	161 (0.332)	0 (0.339)	2186 (0.241)	21 (0.338)	191 (0.330)
Pertussis - number of reported cases	605 (0.363)	2442 (0.231)	210 (0.391)	1433 (0.303)	41124 (-2.544)	39 (0.403)	2318 (0.240)	4949 (0.051)	2163 (0.251)	114 (0.398)	752 (0.352)	188 (0.393)	371 (0.380)	292 (0.385)	52783 (-3.381)	100 (0.399)	268 (0.387)	8 (0.406)	942 (0.339)	2115 (0.254)
Congenital Rubella Syndrome - number of reported cases	0 (0.294)	0 (0.294)	0 (0.294)	2 (0.258)	0 (0.294)	0 (0.294)	0 (0.294)	63 (-0.853)	248 (-4.221)	0 (0.294)	1 (0.276)	0 (0.294)	0 (0.294)	0 (0.294)	0 (0.294)	0 (0.294)	9 (0.130)	0 (0.294)	0 (0.294)	0 (0.294)
Total rubella - number of reported cases	0 (0.406)	3 (0.401)	0 (0.406)	1 (0.404)	556 (-0.436)	0 (0.406)	8 (0.393)	2952 (-4.060)	584 (-0.478)	4 (0.400)	12 (0.387)	0 (0.406)	147 (0.183)	0 (0.406)	3 (0.401)	182 (0.130)	870 (-0.911)	33 (0.356)	0 (0.406)	7 (0.395)
Total tetanus - number of reported cases	5 (0.269)	4 (0.270)	219 (-0.125)	3 (0.272)	18 (0.245)	2 (0.274)	8 (0.263)	62 (0.164)	2510 (-4.341)	0 (0.278)	93 (0.107)	27 (0.228)	5 (0.269)	2 (0.274)	8 (0.263)	3 (0.272)	13 (0.254)	10 (0.259)	0 (0.278)	28 (0.226)
Incidence of tuberculosis (per 100 000 population per year)	35 (0.261)	6.2 (0.499)	49 (0.145)	5.8 (0.502)	52 (0.120)	8.3 (0.482)	4.8 (0.511)	195 (-1.063)	387 (-2.651)	4.4 (0.514)	9.3 (0.474)	29 (0.311)	10 (0.468)	38 (0.236)	38 (0.236)	8.4 (0.481)	427 (-2.982)	13 (0.443)	7.6 (0.488)	3.1 (0.525)
TOTAL (POINTS)	-3.882	25.153	-17.122	19,555	0,253	22,66	19,353	-50.463	-45.366	21.464	33.24	-15.858	4.115	27.665	-11.153	4.168	-52.226	-1.844	14.676	5.838

## Sheet: Лист 1 - Tаблица 2
Ranking	Z-score points	200 point scale	GDP (PPP) per capita	GDP (PPP) per capita/200 point scale	Total spendings on healthcare (in millions USD) in 2022	Total spendings on healthcare in millions USD/ 200 point scale
Japan	33.24	133.24	54909	412.11	483,314.16	3,627.39
Republic of Korea	27.665	127.665	65582	513.70	157,850.28	1,236.44
Australia	25.153	125.153	71309	569.77	176,414.096	1,409.59
France	22,66	122.66	67658	551.59	329,707.54	2,687.98
Italy	21.464	121.464	62603	515.40	184,839.77	1,521.77
Canada	19,555	119.555	64566	540.05	240,090.55	2,008.21
Germany	19,353	119.353	72660	608.78	514,099.99	4,307.39
UK	14.676	114.676	64384	561.44	341,342.47	2,976.58
USA	5.838	105.838	89678	847.31	4,247,776.5	40,134.70
Saudi Arabia	4.168	104.168	65885	632.49	51,196.44	491.48
Poland	4.115	104.115	54498	523.44	44,040	422.99
China	0,253	100.253	28008	279.37	964,622.23	9621.87
Turkey	-1.844	98.156	41914	427,01	33,563.37	341.93
Argentina	-3.882	96.118	30382	316.09	62,229.71	647.43
Russia	-11.153	88.847	48957	551.03	155,037.20	1,745
Mexico	-15.858	84.142	25557	303.74	83,702.08	994.77
Brazil	-17.122	82.878	22928	276.65	175,496.69	2,117.53
Indonesia	-45.366	54,634	17520	320.68	35,483.8	649.48
India	-50.463	49.537	11938	240.99	114,709.41	2,315.63
Republic of South Africa	-52.226	47.774	16009	335.10	35,542.18	743.96
